# Supplementary material for: Metabolic Response of Black Tiger Shrimp (Penaeus monodon) to Acute Ammonia Nitrogen Stress
Source: Biology (Basel). 2025 May 4;14(5):501. doi: 10.3390/biology14050501 (PMC12109173; doi:10.3390/biology14050501)
Supplement: Supplementary file 1 [file biology-14-00501-s001.zip]

Archive with 1 entries (1 files):
- biology-3578135-supplementary.pdf
